# Supplementary material for: Advanced Glycation End Products and Activation of Toll-like Receptor-2 and -4 Induced Changes in Aquaporin-3 Expression in Mouse Keratinocytes
Source: Int J Mol Sci. 2023 Jan 10;24(2):1376. doi: 10.3390/ijms24021376 (PMC9864132; doi:10.3390/ijms24021376)
Supplement: Supplementary file 1 [file ijms-24-01376-s001.zip]

Archive with 1 entries (1 files):
- ijms-1822470-supplementary.pdf
